# Supplementary material for: Lentiviral vector induces high-quality memory T cells via dendritic cells transduction
Source: Commun Biol. 2021 Jun 10;4:713. doi: 10.1038/s42003-021-02251-6 (PMC8192903; doi:10.1038/s42003-021-02251-6)
Supplement: Supplementary file 4 — Supplementary Data 1 [file 42003_2021_2251_MOESM4_ESM.xlsx]

## Sheet: Fig. 1b
	untransduced	LV-CMV-GFP	LV-β2m-GFP
HEK 293T	67	9867	1358
BMDCs	143	4299	3933

## Sheet: Fig. 1d
dpi	LV-CMV-OVA			LV-β2m-OVA
5	0.31	0.19	0	0.51	0.15	0
7	6.21	6.32	10	8	1.9	7.97
9	6.75	14.5	16	15.4	4.57	8.7
12	2.94	7.51	5.37	5.95	5.71	6.57
14	3.44	3.46	6.24	4.34	2.99	5.96

## Sheet: Fig. 2b
dpi	LV-CMV-nLuc			LV-β2m-nLuc
5	19600	6200	3670	67900	12900	124000
7	769	801	1880	670	670	2580
9	677	1020	813	1190	282	362
12	1000	746	1170	760	670	670
14	670	1420	676	1010	670	670

## Sheet: Fig. 2e
dpi	LV-β2m-nLuc
3	44900	21300	20400	199000	93600
4	89300	211000	30500	77100	115000
5	42900	113000	100000	401000	262000
6	58700	54600	109000	6860	127000
7	694	1100	3280	991	1270
12	422	563	588	889	1010

## Sheet: Fig. 3b
Type of cells	% of GFP+ cells
CD11c+ B220+ pDCs	4.18	4.28	6.84	1.97	1.3	2.58
CD11c+ CD8- cDCs	2.44	2.27	1.86	1.11	0.54	0.78
CD11c+ CD8+ cDCs	4.03	3.55	3.34	2.8	1.39	0.91
T cells	0.53	0.22	0.37	0.19	0.21	0.2
B cells	0.54	0.51	0.71	0.28	0.28	0.29
CD11c- CD11b+ F4/80+ Mϕ	3.43	4.46	4.33	3.16	1.59	2.09

## Sheet: Fig. 4a
dpi	Ad5-CMV-EsxH										LV-β2m-EsxH										Ad5-CMV-GFP										LV-β2m-GFP
5	0.5	1.22	1.29	0.89	0.53	1.31	2.1	0.67	2.49	3.1	2.29	1.1	0.32	0.33	0.6	0.23	0.45	0.65	0.52	0.31	0.17	0.52	0.58	0.44	0.28	0.77	0.32	0.4	0.11	0.78	0.41	0.49	0.68	0.34	0.48	0.08	0.49	0.075	0.33	0.36
7	2.48	2.61	0.71	2.53	1.96	2.52	2.03	1.91	1.78	2.02	0.92	1.15	1.5	1.07	1.03	1.85	2.33	2.13	1.5	1.96	0.16	0.097	0.37	0.22	0.42	0.43	0.61	0.74	0.63	0.77	0.39	0.34	0.3	0.41	0.45	0.69	0.98	0.43	0.73	0
9	3.85	3.04	6.54	3.78	4.68	2.06	2.1	2.37	2.12	2.32	3.3	16.7	3.62	5.6	5.68	5.26	2.32	1.73	8.74	2.66	0.19	0.14	0.1	0.3	0.6	0.43	0.28	0.82	0.32	0.34	0.19	0.2	0.35	1.22	0.22	0.056	0.94	0.14	0.6	0.54
12	3.56	6	2.03	5.98	5.76	8.96	7.54	8.02	7.72	11.6	11.6	8.69	9.21	14.9	11.8	2.94	1.82	2.24	2.26	1.7	0.5	0.27	0.82	0.24	0.47	0.21	0.33	0.14	0.18	0.17	0.37	0.27	0.61	1.11	0.39	0.092	0.22	0.11	0.58	0.14
16	2.99	3.88	3.02	1.89	5.73	2.98	1.06	3.6	2.21	1.34	2.15	4.23	2.76	5.35	4.72	3.56	1.91	2.05	2.97	2.82	0.13	0.57	0.39	0.56	0.082	0.35	0.18	0.072	0.013	0.25	0.99	0.55	1.13	0.54	0.75	0.015	0.13	0	0.27	0.067
21	3.96	4.32	1.67	3.61	3.6	1.83	1.26	4.15	1.97	1.29	4.97	5.4	3.26	4.85	4.5	3.28	0.63	2.23	3.08	2.74	0.11	0.14	0.68	0.41	0.21	0.13	0.07	0.026	0.074	0.087	0.78	0.25	0.36	0.94	0.55	0.22	1.15	0.017	0.15	0.059
28	3.39	5.21	3.04	2.55	4.29	4.56	1.26	5.11	3.64	2.43	3.12	5.95	3.08	5.44	3.63	3.28	0.57	1.88	2.55	2.93	0.41	0.53	0.45	0.98	0.21	0.11	0.14	0.058	0	0.3	0.19	1.14	0.58	0.13	0.28	0.17	0.16	0.028	0.32	0.084
90	2.11	1.96	1.56	1	1.7						1.09	1.45	1.44	1.25	1.68						0.022	0.046	0.32	0.03	0.078						0.26	0	0.36	0.072	0.87

## Sheet: Fig. 4b
dpi	Ad5-CMV-EsxH										LV-β2m-EsxH
28	7.32	3.37	7.09	6.55	4.55	2.14	2.98	2.97	2.11	1.63	5.54	2.9	2.47	3.07	3.52	1.29	2.84	2.21	2.9	3.9
90	4.61	3.32	4.14	1	2.8	0.66	0.57	1.14	1.24	1.48	3.47	3.6	3.29	3.22	2.48	1.78	0.82	0.64	1.75	1.92

## Sheet: Fig. 4c
Day 28
Functional populations	Ad5-CMV-EsxH					LV-β2m-EsxH
IFNγ+IL2+TNFα+	0.041	0.07	0.041	0.091	0.061	0.127	0.292	0.102	0.461	0.2
IFNγ+IL2-TNFα+	0.23	0.18	0.391	0.421	0.202	0.453	0.102	0.071	0.36	0.321
IFNγ+IL2+TNFα-	0	0.02	0.041	0.01	0.03	0	0.01	0.02	0	0.01
IFNγ-IL2+TNFα+	0	0	0	0.01	0.02	0	0.01	0.01	0.03	0.071
IFNγ+IL2-TNFα-	1.13	0.24	0.95	0.49	0.32	0.27	0.13	0.14	0.1	0.29
IFNγ-IL2-TNFα+	0.01	0.02	0.061	0.091	0.072	0.095	0.02	0.02	0.04	0.051
IFNγ-IL2+TNFα-	0.061	0	0	0.02	0.092	0.017	0.03	0.041	0.061	0.102
Functional populations	Ad5-CMV-EsxH					LV-β2m-EsxH
3+	0.041	0.07	0.041	0.091	0.061	0.127	0.292	0.102	0.461	0.2
2+	0.23	0.18	0.432	0.441	0.252	0.453	0.122	0.101	0.39	0.402
1+	1.22	0.111	1.21	0.82	0.961	0.396	0.011	0.382	0.09	0.361
Day 90
Functional populations	Ad5-CMV-EsxH										LV-β2m-EsxH
IFNγ+IL2+TNFα+	0.079	0.119	0.15	0.02	0.1	0.039	0	0.078	0.06773	0.08888	0.431	0.308	0.24	0.18	0.11	0.27989	0.14027	0.05878	0.106	0.149
IFNγ+IL2-TNFα+	0.17	0.34	0.249	0.0399	0.11	0.169	0	0.19972	0.12932	0.19	0.2201	0.209	0.29	0.28	0.12999	0.279	0.087	0.069	0.25828	0.329
IFNγ+IL2+TNFα-	0.00986	0.05994	0.00991	0	0.00996	0.00968	0.00969	0.048	0.02873	0.04	0.071	0.058	0.00998	0.01008	0.00999	0.05754	0.02867	0	0.02866	0.019
IFNγ-IL2+TNFα+	0	0.00994	0	0.0099	0	0	0.00969	0	0	0.00988	0	0.00974	0.01996	0	0	0.00954	0.00927	0.00978	0.02866	0
IFNγ+IL2-TNFα-	0.07886	0.28994	0.30004	0.0099	0.2	0.15	0	0.299	0.25005	0.29	0.122	0.109	0.13	0.09916	0.07	0.26954	0.058	0.039	0.22994	0.27023
IFNγ-IL2-TNFα+	0.02	0.03	0.069	0.0099	0	0.0283	0	0.00972	0.038	0.03	0.02	0.039	0.09998	0.05	0.00999	0.019	0.00967	0.02	0.05728	0.029
IFNγ-IL2+TNFα-	0	0.00994	0	0	0	0.01	0.16	0	0.00973	0.00988	0	0.00974	0.00998	0	0	0.16	0.08727	0.00978	0.11066	0
Functional populations	Ad5-CMV-EsxH										LV-β2m-EsxH
3+	0.079	0.119	0.15	0.02	0.1	0.039	0	0.078	0.06773	0.08888	0.431	0.308	0.24	0.18	0.11	0.27989	0.14027	0.05878	0.106	0.149
2+	0.17986	0.40988	0.25891	0.0498	0.11996	0.17868	0.01938	0.24772	0.15805	0.23988	0.2911	0.27674	0.31994	0.29008	0.13998	0.34608	0.12494	0.07878	0.3156	0.348
1+	0.09886	0.32988	0.36904	0.0198	0.2	0.1883	0.16	0.30872	0.29778	0.32988	0.142	0.15774	0.23996	0.14916	0.07999	0.44854	0.15494	0.06878	0.39788	0.29923

## Sheet: Fig. 5b
TEM
dpi	Ad5-CMV-EsxH										LV-β2m-EsxH
28	77.3	66	81.8	76.3	74	75.6	82.4	85.7	76.4	77.3	82.8	57.3	55.3	63.4	65.2	69	80.3	57.3	56.2	79
90	71.2	38.9	78.1	68.2	71.5	59.9	54.7	71.1	32.5	58.2	62.7	48.5	41.8	72.3	74.5	34.8	42.6	43.5	46.9	37.3
TCM
dpi	Ad5-CMV-EsxH										LV-β2m-EsxH
28	22.7	34	18.2	23.7	26	24.4	17.6	14.3	23.6	22.7	17.2	42.7	44.7	36.6	34.8	31	19.7	42.7	43.8	21
90	28.8	61.1	21.9	31.8	28.5	27.4	29.6	19.3	49.1	25.9	37.3	51.5	58.2	27.7	25.5	41.9	38.8	42.4	34.2	43.2

## Sheet: Fig. 5c
28 dpi	SLECs										MPECs										EECs										CD127+ KLRG1+
Ad5-CMV-EsxH	60.1	38.2	39.3	51.9	64.1	52.4	48.1	54.6	42.8	38.5	16.4	31.5	26.6	11.6	12.2	16.2	16.1	16.3	23.2	23.5	8.43	12.7	8.95	7.56	11.1	11.2	9	8.13	6.95	11.4	15	17.6	25.1	29	12.6	20.2	26.8	21	27	26.7
LV-β2m-EsxH	55.5	16.9	38.5	17	38.5	33.3	34	29.7	28.4	22.2	10.7	49.2	23.9	45.6	29.9	29	31.9	37.8	38.1	34.8	8.44	12.3	15.6	11.6	12.6	6.03	5.41	12.1	9.02	3.91	25.3	21.5	22	25.9	19	31.6	28.7	20.4	24.5	39.1
90 dpi
Ad5-CMV-EsxH	31.1	21.4	24.6	40.8	39.1	39.5	30.1	37	27	29.3	29.7	46.4	24.6	20.4	30.5	15.7	25.9	22.7	37.8	36.4	6.76	25	8.77	9.71	4.69	5.72	4.63	5.67	10.8	5.43	32.4	7.14	42.1	29.1	25.8	39.2	39.4	34.6	24.3	28.8
LV-β2m-EsxH	29.5	44.9	3.03	46.8	45.9	15.6	11.6	13.5	21.5	16.8	31.4	26.5	54.5	22.7	19.9	30.6	45.3	29.7	31.6	33.6	10.3	6.12	12.1	15.6	6.63	3.4	2.21	3.87	6.78	8.41	28.8	22.4	30.3	14.9	27.6	50.3	40.9	52.9	40.1	41.1

[truncated: 12 more sheets: Fig. 5d, Fig. 5e, Fig. 6b, Fig. 6c, Fig. 7a, Fig. 7b, Fig. 7c, Fig. 7d, Fig. S1a, Fig. S2, Fig. S3a, Fig. S5b]
